# Supplementary material for: Ozone Treatment as an Approach to Induce Specialized Compounds in Melissa officinalis Plants
Source: Plants (Basel). 2024 Mar 23;13(7):933. doi: 10.3390/plants13070933 (PMC11013203; doi:10.3390/plants13070933)
Supplement: Supplementary file 1 [file plants-13-00933-s001.zip]

Archive with 1 entries (1 files):
- plants-2903181-supplementary-done.pdf
